# Supplementary material for: The Anti-Diabetic Drug Metformin Protects against Chemotherapy-Induced Peripheral Neuropathy in a Mouse Model
Source: PLoS One. 2014 Jun 23;9(6):e100701. doi: 10.1371/journal.pone.0100701 (PMC4067328; doi:10.1371/journal.pone.0100701)
Supplement: File S5 — Excell sheet for calculation of 50% withdrawal threshold. (XLS) [file pone.0100701.s005.xls]

## Sheet: 公式
		Supporting Information file S5: Excell sheet for calculation of 50% withdrawal threshold
			mice	0.02 g	0.04 g	0.07 g	0.16 g	0.4 g	0.6 g	1.0 g	1.4 g	Interval	0.263585
OBSERVATION	STATISTIC	Original OX
OX	-0.5	Left	ooxxoxx	ooxxoxo	ooxooxx	ooxooxx	ooxoxox	ooxooxx	oooxoxxo	oooxooxx	oxooxo	oxooxx	oxxxox	oxxoox
OOX	-0.388	final Xf (g)	0.16	0.16	0.6	0.6	0.6	0.6	0.4	1	0.6	0.6	0.6	1
OOOX	-0.378	Right	oxoxxo	oxxoox	oxxoxo	oooxoxox	oooxxoxx	oooxxoxx	ooxoxox	ooxoxoo	oxoxox	oxxoxo	oxoxox	oxoxox
OOOOX	-0.377	final Xf (g)	0.07	0.4	0.07	1	0.4	0.4	0.6	0.6	1	0.6	1	1
OXO	0.842	50% Value
OOXO	0.89	Left	0.211914	0.28221	0.549788	0.549788	0.45439	0.549788	0.852611	0.917426	0.751978	0.541509	0.584544	0.603894
OOOXO	0.894	Right	0.142308	0.241557	0.115914	0.759619	0.541817	0.541817	0.45439	0.614372	0.738257	0.993552	0.738257	0.738257
OOOOXO	0.894
OXX	-0.178
OOXX	0		OBSERVATION	OBSERVATION	OBSERVATION	OBSERVATION	OBSERVATION	OBSERVATION	OBSERVATION	OBSERVATION	OBSERVATION	OBSERVATION	OBSERVATION	OBSERVATION
OOOXX	0.026		=ooxxoxx	=ooxxoxo	=ooxooxx	=ooxooxx	=ooxoxox	=ooxooxx	=oooxoxxo	=oooxooxx	=oxooxo	=oxooxx	=oxxxox	=oxxoox
OOOOXX	0.028	STATISTIC FROM TABLE :	0.463	0.935	-0.144	-0.144	-0.458	-0.144	1.247	-0.142	0.372	-0.169	-0.043	-0.831
OXOO	0.299	ENTER INTERVAL :	0.263585	0.263585	0.263585	0.263585	0.263585	0.263585	0.263585	0.263585	0.263585	0.263585	0.263585	0.263585
OOOXOO	0.315	ENTER Xf :	-0.79588	-0.79588	-0.221849	-0.221849	-0.221849	-0.221849	-0.39794	0	-0.221849	-0.221849	-0.221849	0
OOOOXOO	0.315	ENTER XO SERIES :	ooxxoxx	ooxxoxo	ooxooxx	ooxooxx	ooxoxox	ooxooxx	oooxoxxo	oooxooxx	oxooxo	oxooxx	oxxxox	oxxoox
OXOX	-0.5		2.83	2.83	2.83	2.83	2.83	2.83	2.83	2.83	2.83	2.83	2.83	2.83
OOXOX	-0.439	CALCULATED P50 :	-0.67384	-0.549428	-0.259805	-0.259805	-0.342571	-0.259805	-0.069249	-0.0374291	-0.123795	-0.266395	-0.233183	-0.219039
OOOXOX	-0.432	ANSWER: -->	0.211914	0.28221	0.549788	0.549788	0.45439	0.549788	0.852611	0.917426	0.751978	0.541509	0.584544	0.603894
OXXO	1		ooxxoxx	ooxxoxo	ooxooxx	ooxooxx	ooxoxox	ooxooxx	oooxoxxo	oooxooxx	oxooxo	oxooxx	oxxxox	oxxoox
OOXXO	1.122		0.16	0.16	0.6	0.6	0.6	0.6	0.4	1	0.6	0.6	0.6	1
OOOXXO	1.139		0.211914	0.28221	0.549788	0.549788	0.45439	0.549788	0.852611	0.917426	0.751978	0.541509	0.584544	0.603894
OOOOXXO	1.14		OBSERVATION	OBSERVATION	OBSERVATION	OBSERVATION	OBSERVATION	OBSERVATION	OBSERVATION	OBSERVATION	OBSERVATION	OBSERVATION	OBSERVATION	OBSERVATION
OXXX	0.194		=oxoxxo	=oxxoox	=oxxoxo	=oooxoxox	=oooxxoxx	=oooxxoxx	=ooxoxox	=ooxoxoo	=oxoxox	=oxxoxo	=oxoxox	=oxoxox
OOXXX	0.449	STATISTIC FROM TABLE :	1.169	-0.831	0.831	-0.453	0.5	0.5	-0.458	0.039	-0.5	0.831	-0.5	-0.5
OOOXXX	0.5	ENTER INTERVAL :	0.263585	0.263585	0.263585	0.263585	0.263585	0.263585	0.263585	0.263585	0.263585	0.263585	0.263585	0.263585
OXOOO	-0.157	ENTER Xf :	-1.1549	-0.39794	-1.1549	0	-0.39794	-0.39794	-0.221849	-0.221849	0	-0.221849	0	0
OOXOOO	-0.154	ENTER XO SERIES :	oxoxxo	oxxoox	oxxoxo	oooxoxox	oooxxoxx	oooxxoxx	ooxoxox	ooxoxoo	oxoxox	oxxoxo	oxoxox	oxoxox
OOOXOOO	-0.154		2.83	2.83	2.83	2.83	2.83	2.83	2.83	2.83	2.83	2.83	2.83	2.83
OOOOXOOO	-0.154	CALCULATED P50 :	-0.846771	-0.61698	-0.935862	-0.119404	-0.266147	-0.266147	-0.342571	-0.211569	-0.131793	-0.00280925	-0.131793	-0.131793
OXOOX	-0.878	ANSWER: -->	0.142308	0.241557	0.115914	0.759619	0.541817	0.541817	0.45439	0.614372	0.738257	0.993552	0.738257	0.738257
OOOXOOX	-0.86		oxoxxo	oxxoox	oxxoxo	oooxoxox	oooxxoxx	oooxxoxx	ooxoxox	ooxoxoo	oxoxox	oxxoxo	oxoxox	oxoxox
OOOOXOOX	-0.86		0.07	0.4	0.07	1	0.4	0.4	0.6	0.6	1	0.6	1	1
OXOXO	0.701		0.142308	0.241557	0.115914	0.759619	0.541817	0.541817	0.45439	0.614372	0.738257	0.993552	0.738257	0.738257
OOXOXO	0.737
OOOXOXO	0.741
OOOOXOXO	0.741
OXOXX	0.084
OOXOXX	0.169
OOOXOXX	0.181
OOOOXOXX	0.182
OXXOO	0.305
OOXXOO	0.372
OOOXXOO	0.38
OOOOXXOO	0.381
OXXOX	-0.305
OOXXOX	-0.169
OOOXXOX	-0.144
OOOOXXOX	-0.142
OXXXO	1.288
OOXXXO	1.5
OOOXXXO	1.544
OOOOXXXO	1.549
OXXXX	0.555
OOXXXX	0.897
OOOXXXX	0.985
OOOOXXXX	1
OXOOOO	-0.547
OOXOOOO	-0.547
OOOXOOOO	-0.547
OOOOXOOOO	-0.547
OXOOOX	-1.25
OOXOOOX	-1.247
OOOXOOOX	-1.246
OOOOXOOOX	-1.246
OXOOXO	0.372
OOXOOXO	0.38
OOOXOOXO	0.381
OOOOXOOXO	0.381
OXOOXX	-0.169
OOXOOXX	-0.144
OOOXOOXX	-0.142
OOOOXOOXX	-0.142
OXOXOO	0.022
OOXOXOO	0.039
OOOXOXOO	0.04
OOOOXOXOO	0.04
OXOXOX	-0.5
OOXOXOX	-0.458
OOOXOXOX	-0.453
OOOOXOXOX	-0.453
OXOXXO	1.169
OOXOXXO	1.237
OOOXOXXO	1.247
OOOOXOXXO	1.248
OXOXXX	0.611
OOXOXXX	0.732
OOOXOXXX	0.756
OOOOXOXXX	0.758
OXXOOO	-0.296
OOXXOOO	-0.266
OOOXXOOO	-0.263
OOOOXXOOO	-0.263
OXXOOX	-0.831
OOXXOOX	-0.763
OOOXXOOX	-0.753
OOOOXXOOX	-0.752
OXXOXO	0.831
OOXXOXO	0.935
OOOXXOXO	0.952
OOOOXXOXO	0.954
OXXOXX	0.296
OOXXOXX	0.463
OOOXXOXX	0.5
OOOOXXOXX	0.504
OXXXOO	0.5
OOXXXOO	0.648
OOOXXXOO	0.678
OOOOXXXOO	0.681
OXXXOX	-0.043
OOXXXOX	0.187
OOOXXXOX	0.244
OOOOXXXOX	0.252
OXXXXO	1.603
OOXXXXO	1.917
OOOXXXXO	2
OOOOXXXXO	2.014
OXXXXX	0.893
OOXXXXX	1.329
OOOXXXXX	1.465
OOOOXXXXX	1.496
XO	0.5
XXO	0.388
XXXO	0.378
XXXXO	0.377
XOX	-0.842
XXOX	-0.89
XXXOX	-0.894
XXXXOX	-0.894
XOO	0.178
XXOO	0
XXXOO	-0.026
XXXXOO	-0.028
XOXX	-0.299
XXOXX	-0.314
XXXOXX	-0.315
XXXXOXX	-0.315
XOXO	0.5
XXOXO	0.439
XXXOXO	0.432
XXXXOXO	0.432
XOOX	-1
XXOOX	-1.122
XXXOOX	-1.139
XXXXOOX	-1.14
XOOO	-0.194
XXOOO	-0.449
XXXOOO	-0.5
XXXXOOO	-0.506
XOXXX	0.157
XXOXXX	0.154
XXXOXXX	0.154
XXXXOXXX	0.154
XOXXO	0.878
XXOXXO	0.861
XXXOXXO	0.86
XXXXOXXO	0.86
XOXOX	-0.701
XXOXOX	-0.737
XXXOXOX	-0.741
XXXXOXOX	-0.741
XOXOO	-0.084
XXOXOO	-0.169
XXXOXOO	-0.181
XXXXOXOO	-0.182
XOOXX	-0.305
XXOOXX	-0.372
XXXOOXX	-0.38
XXXXOOXX	-0.381
XOOXO	0.305
XXOOXO	0.169
XXXOOXO	0.144
XXXXOOXO	0.142
XOOOX	-1.288
XXOOOX	-1.5
XXXOOOX	-1.544
XXXXOOOX	-1.549
XOOOO	-0.555
XXOOOO	-0.897
XXXOOOO	-0.985
XXXXOOOO	-1
XOXXXX	0.547
XXOXXXX	0.547
XXXOXXXX	0.547
XXXXOXXXX	0.547
XOXXXO	1.25
XXOXXXO	1.247
XXXOXXXO	1.246
XXXXOXXXO	1.246
XOXXOX	-0.372
XXOXXOX	-0.38
XXXOXXOX	-0.381
XXXXOXXOX	-0.381
XOXXOO	0.169
XXOXXOO	0.144
XXXOXXOO	0.142
XXXXOXXOO	0.142
XOXOXX	-0.022
XXOXOXX	-0.039
XXXOXOXX	-0.04
XXXXOXOXX	-0.04
XOXOXO	0.5
XXOXOXO	0.458
XXXOXOXO	0.453
XXXXOXOXO	0.453
XOXOOX	-1.169
XXOXOOX	-1.237
XXXOXOOX	-1.247
XXXXOXOOX	-1.248
XOXOOO	-0.611
XXOXOOO	-0.732
XXXOXOOO	-0.756
XXXXOXOOO	-0.758
XOOXXX	0.296
XXOOXXX	0.266
XXXOOXXX	0.263
XXXXOOXXX	0.263
XOOXXO	0.831
XXOOXXO	0.763
XXXOOXXO	0.753
XXXXOOXXO	0.752
XOOXOX	-0.831
XXOOXOX	-0.935
XXXOOXOX	-0.952
XXXXOOXOX	-0.954
XOOXOO	-0.296
XXOOXOO	-0.463
XXXOOXOO	-0.5
XXXXOOXOO	-0.504
XOOOXX	-0.5
XXOOOXX	-0.648
XXXOOOXX	-0.678
XXXXOOOXX	-0.681
XOOOXO	0.043
XXOOOXO	-0.187
XXXOOOXO	-0.244
XXXXOOOXO	-0.252
XOOOOX	-1.603
XXOOOOX	-1.917
XXXOOOOX	-2
XXXXOOOOX	-2.014
XOOOOO	-0.893
XXOOOOO	-1.329
XXXOOOOO	-1.465
XXXXOOOOO	-1.496

## Sheet: Original Data
	Mice #	1	2	3	4	5	6	7
bsl1	Left	oxxoxo	oxooox	oxoxox	oxoxox	oxoxox	oxxoxo	oxxoxo
		0.6	1.4	0.6	1.4	1.4	0.6	0.6
	Right	oxxoxo	oxoxox	oxxoxo	oxxoox	oxoxoo	oxxoox	oxoxxo
		0.6	1	0.6	1.4	1	1.4	0.6
bsl2	Left	oxxoxo	oxoxox	oxxxoo	oxoxxo	oxxoxo	oxoxxo	oxxoxo
		0.6	1	0.6	0.6	0.6	0.6	0.6
	Right	oxoxxo	oxxoxo	oxoxox	oxxxox	oxxxoo	oxoxox	oxxoxo
		0.6	0.6	0.6	0.6	0.6	1.4	0.6
bsl3	Left	oxoxox	oxoxox	oxxoxo	oxoxox	oxooxo	oxoxxo	oxxoxo
		1	1	0.6	1	0.6	0.4	0.6
	Right	oxoxox	oxxoox	oxxoxo	oxoxox	oxoxox	oxoxox	oxoxox
		1	1.4	0.6	1	1	1	1
25 h	Left	oxxoox	oxxoox	oxoxoo	oxoxox	oxoxox	oxxxox	oxxxxo
		0.6	1	0.4	1	0.6	0.6	0.16
	Right	oxooxx	oxxoox	oxoxox	oxoxxo	oxxoox	oxoxox	oxxooo
		0.4	1	0.6	0.4	1.4	1	0.6
49 h	Left	oxoxox	oxxoxo	oxxoxo	oxxoxo	oxoxxo	oxoxox	oxooxo
		0.4	0.6	0.4	0.4	0.4	1	0.6
	Right	oxoxxo	oxoxox	oxoxox	oxoxox	oxoxoo	oxxoxo	oxooxx
		0.16	1	1	1	1	0.6	0.6
73 h	Left	oxoxox	oxoxox	oxoxox	oxoxxo	oxxoox	oxoxox	oxxxox
		1	1	0.6	0.4	1	1	0.6
	Right	oxxoxx	oxoxox	oxxoxo	oxoxox	oxxoxo	oxoxox	oxxoox
		0.6	1	0.4	1	0.6	1	1
	Mice #	1	2	3	4	5	6	7
bsl1	left	0.993552	0.655611	0.442954	1.03356	1.03356	0.993552	0.993552
	right	0.993552	0.738257	0.993552	0.845451	1.01344	0.845451	1.21978
bsl2	left	0.993552	0.738257	0.812726	1.21978	0.993552	1.21978	0.993552
	right	1.21978	0.993552	0.442954	0.584544	0.812726	1.03356	0.993552
bsl3	left	0.738257	0.738257	0.993552	0.738257	0.751978	0.813189	0.993552
	right	0.738257	0.845451	0.993552	0.738257	0.738257	0.738257	0.738257
25 h	left	0.362336	0.603894	0.405377	0.738257	0.442954	0.584544	0.423299
	right	0.361006	0.603894	0.442954	0.813189	0.845451	0.738257	0.501337
49 h	left	0.295303	0.993552	0.662368	0.662368	0.813189	0.738257	0.751978
	right	0.325276	0.738257	0.738257	0.738257	1.01344	0.993552	0.541509
73 h	left	0.738257	0.738257	0.442954	0.813189	0.603894	0.738257	0.584544
	right	0.71808	0.738257	0.662368	0.738257	0.993552	0.738257	0.603894
		left				right					left					right
	Saline	2	4	6	Average	2	4	6	Average	LPS	1	3	5	7	Average	1	3	5	7	Average
	bsl1	0.655611	1.03356	0.993552	0.894241	0.738257	0.845451	0.845451	0.80972	bsl1	0.993552	0.442954	1.03356	0.993552	0.865904	0.993552	0.993552	1.01344	1.21978	1.05508
	bsl2	0.738257	1.21978	1.21978	1.05927	0.993552	0.584544	1.03356	0.870552	bsl2	0.993552	0.812726	0.993552	0.993552	0.948346	1.21978	0.442954	0.812726	0.993552	0.867254
	bsl3	0.738257	0.738257	0.813189	0.763234	0.845451	0.738257	0.738257	0.773988	bsl3	0.738257	0.993552	0.751978	0.993552	0.869335	0.738257	0.993552	0.738257	0.738257	0.80208
					0.905583				0.818086						0.894528					0.908139
	25 h	0.603894	0.738257	0.584544	0.642231	0.603894	0.813189	0.738257	0.718446	25 h	0.362336	0.405377	0.442954	0.423299	0.408492	0.361006	0.442954	0.845451	0.501337	0.537687
	49 h	0.993552	0.662368	0.738257	0.798059	0.738257	0.738257	0.993552	0.823355	49 h	0.295303	0.662368	0.813189	0.751978	0.630709	0.325276	0.738257	1.01344	0.541509	0.654621
	73 h	0.738257	0.813189	0.738257	0.763234	0.738257	0.738257	0.738257	0.738257	73 h	0.738257	0.442954	0.603894	0.584544	0.592412	0.71808	0.662368	0.993552	0.603894	0.744473
		bsl	25 h	49 h	73 h
	Saline-left	0.905583	0.642231	0.798059	0.763234
	Saline-Right	0.818086	0.718446	0.823355	0.738257
	LPS-Left	0.894528	0.408492	0.630709	0.592412
	LPS-Right	0.908139	0.537687	0.654621	0.744473
