# Supplementary material for: The Anti-Diabetic Drug Metformin Protects against Chemotherapy-Induced Peripheral Neuropathy in a Mouse Model
Source: PLoS One. 2014 Jun 23;9(6):e100701. doi: 10.1371/journal.pone.0100701 (PMC4067328; doi:10.1371/journal.pone.0100701)
Supplement: File S6 — Raw data. (XLSX) [file pone.0100701.s006.xlsx]

## Sheet: Fig1B
Supporting Information File S6: raw data
Effect of metformin on cisplatin induced mechanical allodynia
Saline+Saline	Animal	#1	#2	#3	#4	#5	#6	#7	#8	#9	#10	#11	#12
bsl-1	OX Series	oooxoxox	oooxoxox	oooxoxox	oooxoxox	oooxxoox	oooxxoox	oooxoxoo	oooxoxox	oooxoxox	oooxoxox	oooxoxox	oooxoxox
	Final Hair (g)	1	1	1	1	1	1	1	1	1	1	1	1
	50% Threshold	0.759619	0.759619	0.759619	0.759619	0.63317	0.63317	1.02457	0.759619	0.759619	0.759619	0.759619	0.759619
bsl-2	OX Series	oooxoxox	oooxoxox	oooxoxox	oooxoxoo	ooxooxo	oooxxoox	oooxoxox	ooxooxo	oooxoxox	oooxoxox	oooxoxxo	oooxoxox
	Final Hair (g)	1	1	1	1	0.6	1	1	0.6	1	1	0.4	1
	50% Threshold	0.759619	0.759619	0.759619	1.02457	0.755638	0.63317	0.759619	0.755638	0.759619	0.759619	0.852611	0.759619	Mean (group)	STE (Group)
	Mean(bsl1&2)	0.759619	0.759619	0.759619	0.892097	0.694404	0.63317	0.892097	0.757628	0.759619	0.759619	0.806115	0.759619	0.769435	0.0206619
3 week	OX Series	oooxoxox	oooxoxox	oooxoxox	oooxoxxo	oooxoxox	ooxooxo	oooxoxox	oooxoxox	oooxxooo	oooxxoox	oooxoxox	oooxoxox
	Final Hair (g)	1	1	1	0.4	1	0.6	1	1	1	1	1	1	Mean (group)	STE (Group)
	50% Threshold	0.759619	0.759619	0.759619	0.852611	0.759619	0.755638	0.759619	0.759619	0.852466	0.63317	0.759619	0.759619	0.764236	0.0158156
5 week	OX Series	oooxoxox	oooxxxoo	oooxoxox	oooxoxox	oooxoxox	oooxoxox	oooxoxox	ooxoxox	oooxoxxo	oooxoxox	oooxoxox	oooxooxx
	Final Hair (g)	1	0.4	1	1	1	1	1	0.6	0.4	1	1	1	Mean (group)	STE (Group)
	50% Threshold	0.759619	0.60363	0.759619	0.759619	0.759619	0.759619	0.759619	0.45439	0.852611	0.759619	0.759619	0.917426	0.742084	0.0334118
Saline+Cisplatin
	Animal	#1	#2	#3	#4	#5	#6	#7	#8	#9	#10	#11	#12
bsl-1	OX Series	oooxoxox	oooxoxox	oooxoxox	oooxoxox	oooxoxox	oooxoxox	oooxoxox	oooxxoox	oooxooxo	oooxoxox	oooxoxox	oooxoxox
	Final Hair (g)	1	1	1	1	1	1	1	1	1	1	1	1
	50% Threshold	0.759619	0.759619	0.759619	0.759619	0.759619	0.759619	0.759619	0.63317	1.26016	0.759619	0.759619	0.759619
bsl-2	OX Series	oooxxoox	oooxoxox	oooxoxox	oooxoxox	oooxoxox	oooxoxxo	oooxoxox	oooxoxoo	oooxxoox	oooxoxox	oooxoxox	oooxoxox
	Final Hair (g)	1	1	1	1	1	0.4	1	1	1	1	1	1
	50% Threshold	0.63317	0.759619	0.759619	0.759619	0.759619	0.852611	0.759619	1.02457	0.63317	0.759619	0.759619	0.759619	Mean (group)	STE (Group)
	Mean(bsl1&2)	0.696394	0.759619	0.759619	0.759619	0.759619	0.806115	0.759619	0.828872	0.946665	0.759619	0.759619	0.759619	0.779583	0.0176581
3 week	OX Series	ooxoxox	oxoxoo	ooxoxox	ooxxoxo	ooxoxox	ooxoxox	ooxoxxo	oxooxo	oxooxx	ooxoxox	ooxoxox	oxooxo
	Final Hair (g)	0.6	0.4	0.6	0.16	0.6	0.6	0.16	0.4	0.4	0.6	0.6	0.4	Mean (group)	STE (Group)
	50% Threshold	0.45439	0.405377	0.45439	0.28221	0.45439	0.45439	0.338981	0.501319	0.361006	0.45439	0.45439	0.501319	0.426379	0.0192821
5 week	OX Series	ooxoxox	oxooxx	oxooxx	ooxoxox	oxooxo	oxoxox	ooxoxxo	ooxxoox	ooxxoxo	ooxoxox	ooxoxxo	ooxoxoo
	Final Hair (g)	0.6	0.4	0.4	0.6	0.4	0.4	0.16	0.6	0.16	0.6	0.16	0.6	Mean (group)	STE (Group)
	50% Threshold	0.45439	0.361006	0.361006	0.45439	0.501319	0.295303	0.338981	0.377603	0.28221	0.45439	0.338981	0.614372	0.402829	0.0276374
Cisplatin+Metformin
	Animal	#1	#2	#3	#4	#5	#6	#7	#8	#9	#10
bsl-1	OX Series	oooxoxoo	oooxoxox	oooxoxox	oooxxoox	oooxoxox	oooxoxox	ooooxxoox	ooooxoxxx	oooxooxx	oooxoxox
	Final Hair (g)	1	1	1	1	1	1	1.4	0.6	1	1
	50% Threshold	1.02457	0.759619	0.759619	0.63317	0.759619	0.759619	0.886976	0.950493	0.917426	0.759619
bsl-2	OX Series	oooxxoox	oooxoxox	oooxoxxo	oooxoxox	oooxoxxo	oooxoxox	oooxoxox	oooxoxox	oooxoxxo	oooxoxox
	Final Hair (g)	1	1	0.4	1	0.4	1	1	1	0.4	1
	50% Threshold	0.63317	0.759619	0.852611	0.759619	0.852611	0.759619	0.759619	0.759619	0.852611	0.759619			Mean (group)	STE (Group)
	Mean(bsl1&2)	0.828872	0.759619	0.806115	0.696394	0.806115	0.759619	0.823297	0.855056	0.885018	0.759619			0.797973	0.017415
3 week	OX Series	ooxoxoo	ooxooxx	oooxxoox	ooxooxo	oooxoxox	oooxxoox	ooxoxox	ooxooxo	oooxoxxo	oooxoxxo
	Final Hair (g)	0.6	0.6	1	0.6	1	1	0.6	0.6	0.4	0.4			Mean (group)	STE (Group)
	50% Threshold	0.614372	0.549788	0.63317	0.755638	0.759619	0.63317	0.45439	0.755638	0.852611	0.852611			0.686101	0.0413046
5 week	OX Series	oooxxoox	oooxxoxo	ooxooxo	oooxxoox	ooxooxo	ooxoxox	oooxoxox	oooxxoox	oooxoxox	ooxooxx
	Final Hair (g)	1	0.4	0.6	1	0.6	0.6	1	1	1	0.6			Mean (group)	STE (Group)
	50% Threshold	0.63317	0.712842	0.755638	0.63317	0.755638	0.45439	0.759619	0.63317	0.759619	0.549788			0.664704	0.0328792
Metformin+Saline
	Animal	#1	#2	#3	#4	#5	#6	#7	#8	#9	#10	#11	#12
bsl-1	OX Series	oooxooxx	oooxoxox	oooxoxox	oooxoxox	oooxxooo	oooxoxox	ooxoxox	oooxooxx	oooxoxox	oooxoxox	ooooxxoxx	oooxoxox
	Final Hair (g)	1	1	1	1	1	1	0.6	1	1	1	0.6	1
	50% Threshold	0.917426	0.759619	0.759619	0.759619	0.852466	0.759619	0.45439	0.917426	0.759619	0.759619	0.814701	0.759619
bsl-2	OX Series	oooxoxox	oooxoxxo	oooxoxox	oooxoxoo	oooxoxox	oooxoxox	ooooxxoxx	oooxoxox	oooxoxox	oooxoxoo	ooxooxo	oooxooxx
	Final Hair (g)	1	0.4	1	1	1	1	0.6	1	1	1	0.6	1
	50% Threshold	0.759619	0.852611	0.759619	1.02457	0.759619	0.759619	0.814701	0.759619	0.759619	1.02457	0.755638	0.917426	Mean (group)	STE (Group)
	Mean(bsl1&2)	0.838522	0.806115	0.759619	0.892097	0.806042	0.759619	0.634546	0.838522	0.759619	0.892097	0.785169	0.838522	0.800874	0.0202198
3 week	OX Series	oooxoxxo	oooxoxxo	oooxoxxo	oooxoxox	oooxoxxo	oooxoxox	oooxoxxo	ooxooxo	oooxoxox	oooxoxox	ooooxxxox	ooxooxo
	Final Hair (g)	0.4	0.4	0.4	1	0.4	1	0.4	0.6	1	1	0.6	0.6	Mean (group)	STE (Group)
	50% Threshold	0.852611	0.852611	0.852611	0.759619	0.852611	0.759619	0.852611	0.755638	0.759619	0.759619	0.699157	0.755638	0.792664	0.016007
5 week	OX Series	oooxoxox	oooxoxox	oooxxoox	oooxoxox	oooxoxox	oooxxoox	oooxoxxo	oooxoxox	oooxoxox	ooxooxx	oooxoxox	ooxooxo
	Final Hair (g)	1	1	1	1	1	1	0.4	1	1	0.6	1	0.6	Mean (group)	STE (Group)
	50% Threshold	0.759619	0.759619	0.63317	0.759619	0.759619	0.63317	0.852611	0.759619	0.759619	0.549788	0.759619	0.755638	0.728476	0.0235218
mean	Saline+Saline	Metformin+Saline	Saline+Cisplatin	Metformin+Cisplatin
bsl	0.769435	0.800874	0.779583	0.797973
3	0.764236	0.792664	0.426379	0.686101
5	0.742084	0.728476	0.402829	0.664704
STE
bsl	0.0206619	0.0202198	0.0176581	0.017415
3	0.0158156	0.016007	0.0192821	0.0413046
5	0.0334118	0.0235218	0.0276374	0.0328792

## Sheet: Fig1C
Effect of delayed metformin on cisplatin induced mechanical allodynia
Saline+Saline	Animal	#1	#2	#3	#4	#5	#6	#7	#8
bsl-1	OX Series	oooxoxox	oooxoxox	oooxoxox	ooxoxoo	oooxooxx	ooooxxoxo	oooxxoox	oooxoxox
	Final Hair (g)	1	1	1	0.6	1	0.6	1	1
	50% Threshold	0.759619	0.759619	0.759619	0.614372	0.917426	1.07056	0.63317	0.759619
bsl-2	OX Series	oooxoxox	oooxoxox	oooxooxo	oooxoxox	oooxoxox	oooxxoox	ooxooxo	oooxoxox
	Final Hair (g)	1	1	1	1	1	1	0.6	1
	50% Threshold	0.759619	0.759619	1.26016	0.759619	0.759619	0.63317	0.755638	0.759619	Mean (group)	STE (Group)
	Mean(bsl1&2)	0.759619	0.759619	1.00989	0.686995	0.838522	0.851866	0.694404	0.759619	0.795067	0.0370438
3 week	OX Series	oooxxoox	oooxoxox	oooxoxox	oooxxoox	oooxoxox	oooxoxoo	oooxxoxo	ooooxxoxx
	Final Hair (g)	1	1	1	1	1	1	0.4	0.6	Mean (group)	STE (Group)
	50% Threshold	0.63317	0.759619	0.759619	0.63317	0.759619	1.02457	0.712842	0.814701	0.762164	0.0437832
5 week	OX Series	oooxoxox	oooxoxox	oooxooxx	oooxoxxo	oooxoxox	oooxoxoo	oooxoxox	oooxoxxo
	Final Hair (g)	1	1	1	0.4	1	1	1	0.4	Mean (group)	STE (Group)
	50% Threshold	0.759619	0.759619	0.917426	0.852611	0.759619	1.02457	0.759619	0.852611	0.835712	0.0343506
Saline+Cisplatin
	Animal	#1	#2	#3	#4	#5	#6	#7	#8
bsl-1	OX Series	oooxoxox	oooxoxox	oooxoxox	oooxxoox	oooxoxox	oooxoxox	oooxxoox	ooxooxo
	Final Hair (g)	1	1	1	1	1	1	1	0.6
	50% Threshold	0.759619	0.759619	0.759619	0.63317	0.759619	0.759619	0.63317	0.755638
bsl-2	OX Series	oooxoxox	oooxoxox	oooxxoox	oooxoxox	oooxoxxo	oooxxoox	oooxoxox	oooxxoox
	Final Hair (g)	1	1	1	1	0.4	1	1	1
	50% Threshold	0.759619	0.759619	0.63317	0.759619	0.852611	0.63317	0.759619	0.63317	Mean (group)	STE (Group)
	Mean(bsl1&2)	0.759619	0.759619	0.696394	0.696394	0.806115	0.696394	0.696394	0.694404	0.725667	0.0153427
3 week	OX Series	oxooxo	ooxoxoo	ooxoxox	oxoxoo	ooxoxxo	ooxoxxo	ooxoxxo	ooxxoox
	Final Hair (g)	0.4	0.6	0.6	0.4	0.16	0.16	0.16	0.6	Mean (group)	STE (Group)
	50% Threshold	0.501319	0.614372	0.45439	0.405377	0.338981	0.338981	0.338981	0.377603	0.42125	0.0346582
5 week	OX Series	oxoxox	ooxxoox	ooxxooo	ooxxoxo	ooxxoox	ooxoxox	ooxoxox	oxooxo
	Final Hair (g)	0.4	0.6	0.6	0.16	0.6	0.6	0.6	0.4	Mean (group)	STE (Group)
	50% Threshold	0.295303	0.377603	0.510549	0.28221	0.377603	0.45439	0.45439	0.501319	0.406671	0.0310203
Cisplatin+Delayed Metformin
	Animal	#1	#2	#3	#4	#5	#6	#7	#8
bsl-1	OX Series	oooxoxox	oooxoxox	oooxoxox	oooxoxox	oooxoxox	oooxoxox	oooxxoox	oooxoxox
	Final Hair (g)	1	1	1	1	1	1	1	1
	50% Threshold	0.759619	0.759619	0.759619	0.759619	0.759619	0.759619	0.63317	0.759619
bsl-2	OX Series	oooxxooo	oooxoxox	oooxoxox	oooxoxox	oooxoxox	oooxoxxo	oooxoxox	oooxoxox
	Final Hair (g)	1	1	1	1	1	0.4	1	1
	50% Threshold	0.852466	0.759619	0.759619	0.759619	0.759619	0.852611	0.759619	0.759619	Mean (group)	STE (Group)
	Mean(bsl1&2)	0.806042	0.759619	0.759619	0.759619	0.759619	0.806115	0.696394	0.759619	0.763331	0.0121038
3 week	OX Series	ooxooxo	oxooxo	ooxoxox	oooxxoxx	ooxoxox	oxooxx	ooxoxox	ooxoxox
	Final Hair (g)	0.6	0.4	0.6	0.4	0.6	0.4	0.6	0.6	Mean (group)	STE (Group)
	50% Threshold	0.755638	0.501319	0.45439	0.541817	0.45439	0.361006	0.45439	0.45439	0.497168	0.0411177
5 week	OX Series	oooxxoxx	oxoxoo	oxooxx	oxooxx	ooxxoox	ooxoxxo	ooxoxox	oooxxoxo
	Final Hair (g)	0.4	0.4	0.4	0.4	0.6	0.16	0.6	0.4	Mean (group)	STE (Group)
	50% Threshold	0.541817	0.405377	0.361006	0.361006	0.377603	0.338981	0.45439	0.712842	0.444128	0.0448524
mean	Saline+Saline	Saline+Cisplatin	Delayed Metformin+Ciplatin
bsl	0.795067	0.725667	0.763331
3	0.762164	0.42125	0.497168
5	0.835712	0.406671	0.444128
STE
bsl	0.0370438	0.0153427	0.0121038
3	0.0437832	0.0346582	0.0411177
5	0.0343506	0.0310203	0.0448524

## Sheet: Fig1D
Effect of Metformin on Paclitaxel induced mechanical allodynia
von Frey Scores
	Vehicle + Paclitaxel
Weeks	Mouse 1	Mouse 2	Mouse 3	Mouse 4	Mouse 5	Mouse 6	Mouse 7
0	0.762	0.3995	0.967833	0.8795	0.6165	0.963667	0.890667	0.78281	0.0791237
3	0.282	0.052	0.463	0.498	0.238	0.1624	0.0575	0.250414	0.0676077
5	0.044	0.179	0.152	0.282	0.1415	0.52175	0.23575	0.222286	0.0574356
	Metformin + Paclitaxel
Weeks	Mouse 1	Mouse 2	Mouse 3	Mouse 4
0	0.891667	0.604667	0.608333	0.702667	0.701833	0.0672192
3	0.5545	0.4545	0.9185	0.5775	0.62625	0.101009
5	0.58825	0.55125	0.8445	0.61475	0.649687	0.0662301
		Saline+Paclitaxel	Metformin+Paclitaxel
	bsl	0.78281	0.701833	0.0791237	0.0672192
	3	0.250414	0.62625	0.0676077	0.101009
	5	0.222286	0.649687	0.0574356	0.0662301

## Sheet: Fig1E
	Change of Body Weight
	Saline+Metformin
	Animal	#1	#2	#3	#4	#5	#6
	bsl	24.51	25.17	27.91	24.56	23.12	23.98	24.875	0.668624
day	1	24.46	24.94	27.76	24.52	22.82	23.64	24.69	0.687231
	2	23.97	25.08	27.12	24.14	23.12	23.76	24.5317	0.579002
	3	24.37	24.93	27.43	24.58	23.3	23.7	24.7183	0.594056
	4	24.49	25.01	27.33	24.66	23.18	24.18	24.8083	0.564774
	5	24.53	25.46	27.43	24.92	23.54	24.66	25.09	0.533617
	6	24.45	25.08	27.54	24.82	23.46	25	25.0583	0.552089
	7	24.515	25.125	27.73	24.82	23.34	24.84	25.0617	0.591454
	8	24.58	25.17	27.92	24.82	23.22	24.68	25.065	0.632707
	9	24.57	25.08	27.13	24.46	23.3	24.62	24.86	0.514347
	10	24.31	25.23	27.96	24.72	23.72	24.1	25.0067	0.627618
	11	24.12	25	27.63	24.72	23.22	24.1	24.7983	0.619249
	12	24.48	25.12	27.73	24.54	23.34	23.7	24.8183	0.637623
	13	24.3	25.06	28.26	24.52	23.5	24	24.94	0.697137
	14	24.42	25.06	28.06	24.6	23.16	23.96	24.8767	0.688949
	15	24.5	24.96	28.32	24.6	23.46	23.72	24.9267	0.716746
	16	24.26	24.88	28.28	24.71	23.51	23.73	24.895	0.711134
	17	24.34	24.86	27.72	24.82	23.56	23.74	24.84	0.616268
	20	24.64	25.7	28.3	24.6	23.6	24.26	25.1833	0.682533
	33	25.12	25.88	29.4	25.24	24.4	24.58	25.77	0.756866
	Saline
	Animal	#1	#2	#3	#4	#5	#6	#7	#8
	bsl	25.08	23.96	25.68	25.78	23.66	23.96	24.86	24.86	24.73	0.283221
day	1	25.1	23.8	25.62	25.94	24.04	24.34	25.18	25.36	24.9225	0.273507
	2	25.16	23.7	25.8	25.62	23.82	24.42	25.1	25.3	24.865	0.281038
	3	25.28	23.7	25.66	25.64	24.04	24.48	25.34	25.46	24.95	0.271003
	4	25.06	23.54	25.74	25.76	24.06	24.44	25.58	24.94	24.89	0.289729
	5	25.2	23.86	25.72	26.1	23.66	24.18	25.56	24.9	24.8975	0.321146
	6	25.04	23.64	25.78	26	23.64	24.16	25.68	25.24	24.8975	0.339399
	7	25.32	23.76	25.92	25.92	23.85	24.28	25.73	25.35	25.0162	0.322573
	8	25.48	23.8	25.86	26.26	24.06	24.4	25.78	25.46	25.1375	0.324861
	9	25.08	23.8	26.2	26.14	23.96	24.44	25.3	25.54	25.0575	0.325586
	10	25.13	24.09	26.14	26.34	24.18	24.42	25.42	25.18	25.1125	0.300492
	11	25.18	24.38	26.08	26.54	24.08	24.72	25.38	25.8	25.27	0.301212
	12	25.5	23.96	26.22	26.2	24.16	24.56	25.7	25.44	25.2175	0.312374
	13	25.6	24	26.08	25.92	24.1	24.68	25.66	25.8	25.23	0.296937
	14	25.44	23.76	26.04	26.1	24.22	24.72	25.94	25.44	25.2075	0.311745
	15	25.64	24.22	25.96	26.24	24.18	24.84	26.32	25.36	25.345	0.301632
	16	25.76	24.2	25.86	26.62	24.18	24.58	25.95	25.22	25.2962	0.318456
	17	26.08	24.32	26.26	27.16	24.18	24.32	25.58	25.08	25.3725	0.383814
	20	26.22	24.5	26.4	26.68	24.32	24.72	26.04	25.86	25.5925	0.329349
	33	27.04	25.32	27.26	27.78	25.4	25.3	26.54	26.42	26.3825	0.339315
	Cisplatin+Saline
	body weight	#1	#2	#3	#4	#5	#6
	bsl	24.22	27.02	24.88	26.08	24.68	24.26	25.19	0.458367
day	1	24.27	26.97	25.04	26.1	24.28	24.58	25.2067	0.44959
	2	23.38	26.25	24.66	25.76	24.56	23.34	24.6583	0.487473
	3	22.94	25.68	24.12	25.46	23.94	23.36	24.25	0.45204
	4	23.1	25.28	23.54	24.88	23.2	23.46	23.91	0.379359
	5	21.63	25.24	23.4	24.8	23.3	23.6	23.6617	0.520182
	6	21.77	24.55	23.2	24.36	22.92	23.4	23.3667	0.414919
	7	22.345	25.414	23.64	25.42	23.66	24.16	24.1065	0.48158
	8	22.92	26.278	24.22	25.82	24.14	24.54	24.653	0.498973
	9	23.33	26.35	23.78	25.44	24.22	24.18	24.55	0.460406
	10	23.25	26.26	24.11	25.68	24.44	24.43	24.695	0.446652
	11	23.77	26.23	24.44	25.92	24.66	24.68	24.95	0.382483
	12	23.17	25.51	24.22	26	24.64	24.54	24.68	0.405964
	13	22.98	24.58	23.56	24.94	23.68	23.72	23.91	0.29361
	14	22.08	24.08	22.94	24.6	23.48	23.34	23.42	0.358887
	15	22.16	23.76	22.76	24.32	23.1	23.46	23.26	0.31087
	16	21.44	23.56	22.06	23.76	22.72	23.16	22.7833	0.366548
	17	21.9	24.26	22.24	23.66	22.36	22.74	22.86	0.372845
	20	22.46	25.3	23.12	24.68	23.78	24.3	23.94	0.424861
	33	23.68	25.76	25.62	26.18	25.66	26.06	25.4933	0.373976
	Cisplatin+Metformin
	body weight	#1	#2	#3	#4	#5	#6	#7	#8	#9	#10
	bsl	24.84	23.21	26.66	25.06	25.7	25.48	23.78	25.08	26.38	24.08	25.027	0.348769
day	1	24.97	23.25	26.18	25.14	25.54	25.34	23.48	24.7	26.48	24.34	24.942	0.331249
	2	24.22	22.63	25.43	24.23	25.28	24.83	22.94	24.06	25.9	23.64	24.316	0.336958
	3	23.88	22.48	25.1	23.65	24.15	24.66	22.88	23.84	25.78	23.42	23.984	0.314424
	4	23.16	22.26	24.83	23.44	23.67	24.14	22.38	22.82	24.84	22.82	23.436	0.294355
	5	23.03	22.57	24.36	23.03	23.15	23.91	22.26	23.4	24.86	22.48	23.305	0.266547
	6	22.58	21.8	24.03	22.91	22.77	23.95	21.86	22.7	24.48	22.28	22.936	0.292465
	7	23.005	21.325	24.56	23.42	23.125	24.215	22.86	23.34	25.48	23.08	23.441	0.353627
	8	23.43	20.85	25.09	23.93	23.48	24.48	23.14	23.84	25.9	23.1	23.724	0.426415
	9	23.99	21.28	25.17	24.4	24.12	24.66	23	24.1	25.92	23.4	24.004	0.400467
	10	23.88	22.79	25.55	24.73	24.7	24.5	23.58	24.55	26.37	23.7	24.435	0.323993
	11	24.09	23.53	25.85	25.15	24.55	24.72	24.16	25	26.82	24	24.787	0.308747
	12	23.63	23.22	25.23	24.21	23.87	24.33	23.58	25.04	26.32	23.92	24.335	0.297259
	13	22.86	22.76	25	23.52	23.46	24.32	22.72	23.96	26.02	23.26	23.788	0.33797
	14	22.62	22.4	24.48	22.92	22.92	24	22.46	22.86	25.28	22.52	23.246	0.313447
	15	22.3	22.06	23.76	22.38	22.4	23.92	22.06	23.1	25.56	22.82	23.036	0.34974
	16	22.68	21.26	23.44	21.8	21.98	24.52	21.68	22.16	25.04	22.52	22.708	0.395836
	17	23.48	21.34	23.7	22.08	22.44	24.18	21.02	22.12	24.8	22.38	22.754	0.390761
	20	23.74	22.52	25.16	23.04	23.8	25.12	22.46	23.44	25.34	23.22	23.784	0.340624
	33	24.1	23.3	25.82	24.72	25.6	25.58	24.03	25.34	27.4	24.3	25.019	0.371933
	Mean				STE
	Saline+Saline	Metfromin+Saline	Saline+Cisplatin	Metformin+Cisplatin	Saline+Saline	Metfromin+Saline	Saline+Cisplatin	Metformin+Cisplatin
bsl	24.73	24.875	25.19	25.027	0.283221	0.668624	0.458367	0.348769
1	24.9225	24.69	25.2067	24.942	0.273507	0.687231	0.44959	0.331249
2	24.865	24.5317	24.6583	24.316	0.281038	0.579002	0.487473	0.336958
3	24.95	24.7183	24.25	23.984	0.271003	0.594056	0.45204	0.314424
4	24.89	24.8083	23.91	23.436	0.289729	0.564774	0.379359	0.294355
5	24.8975	25.09	23.6617	23.305	0.321146	0.533617	0.520182	0.266547
6	24.8975	25.0583	23.3667	22.936	0.339399	0.552089	0.414919	0.292465
7	25.0162	25.0617	24.1065	23.441	0.322573	0.591454	0.48158	0.353627
8	25.1375	25.065	24.653	23.724	0.324861	0.632707	0.498973	0.426415
9	25.0575	24.86	24.55	24.004	0.325586	0.514347	0.460406	0.400467
10	25.1125	25.0067	24.695	24.435	0.300492	0.627618	0.446652	0.323993
11	25.27	24.7983	24.95	24.787	0.301212	0.619249	0.382483	0.308747
12	25.2175	24.8183	24.68	24.335	0.312374	0.637623	0.405964	0.297259
13	25.23	24.94	23.91	23.788	0.296937	0.697137	0.29361	0.33797
14	25.2075	24.8767	23.42	23.246	0.311745	0.688949	0.358887	0.313447
15	25.345	24.9267	23.26	23.036	0.301632	0.716746	0.31087	0.34974
16	25.2962	24.895	22.7833	22.708	0.318456	0.711134	0.366548	0.395836
17	25.3725	24.84	22.86	22.754	0.383814	0.616268	0.372845	0.390761
20	25.5925	25.1833	23.94	23.784	0.329349	0.682533	0.424861	0.340624
33	26.3825	25.77	25.4933	25.019	0.339315	0.756866	0.373976	0.371933

## Sheet: Fig2A
Effect of Metformin on cisplatin induced sensory deficit
5 th week	Animal
Saline+Saline	#1	#2	#3	#4	#5	#6	#7	#8	#9	#10	Mean (Saline+Saline)	STE (Saline+Saline)
Time-to-sense(second)	398	96	204	442	125	459	225	90	203	156	239.8	44.7382
	Animal
Saline+Cisplatin	#1	#2	#3	#4	#5	#6	#7	#8	#9	#10	Mean (Saline+Cisplatin)
Time-to-sense(second)	333	275	900	900	498	640	429	240	489	391	509.5	74.674
	Animal
Metformin+Cisplatin	#1	#2	#3	#4	#5	#6	#7	#8	#9	#10	Mean(Metformin+Cisplatin)
Time-to-sense(second)	169	245	232	348	159	74	148	321	253	207	215.6	26.0854
	Animal
Metformin+Saline	#1	#2	#3	#4	#5	#6
Time-to-sense(second)	179	228	195	334	115	157
Time-to-response % of saline
	Animal
Saline+Saline	#1	#2	#3	#4	#5	#6	#7	#8	#9	#10
Time-to-response % of saline	165.972	40.0334	85.0709	184.32	52.1268	191.41	93.8282	37.5313	84.6539	65.0542	100
											18.6565
	Animal
Saline+Cisplatin	#1	#2	#3	#4	#5	#6	#7	#8	#9	#10
Time-to-response % of saline	138.866	114.679	375.313	375.313	207.673	266.889	178.899	100.083	203.92	163.053	212.469
											31.1401
	Animal
Metformin+Cisplatin	#1	#2	#3	#4	#5	#6	#7	#8	#9	#10
Time-to-response % of saline	70.4754	102.168	96.7473	145.121	66.3053	30.859	61.7181	133.862	105.505	86.3219	89.9083
											10.878
	Animal
Metformin+Saline	#1	#2	#3	#4	#5	#6
Time-to-response % of saline	74.6455	95.0792	81.3178	139.283	47.9566	65.4712					83.9589
											12.8011
		Mean	STE
Saline+Saline		100	18.6565
Metformin+Saline		83.9589	12.8011
Saline+Cisplatin		212.469	31.1401
Metformin+Cisplatin		89.9083	10.878

## Sheet: Fig2B
Effect of Delayed Metformin on cisplatin induced sensory deficit
5 th week	Animal
Saline+Saline	#1	#2	#3	#4	#5	#6	#7
Time-to-sense(second)	317	317.5	307.5	324	313.5	202.5	285.5		295.357	Mean (Group)
									16.1653	STE(Group)
	Animal
Saline+Cisplatin	#1	#2	#3	#4	#5	#6	#7	#8
Time-to-sense(second)	706.5	629	512	642.5	580	567.5	680.5	412.5	591.312	Mean (Group)
									33.8649	STE(Group)
	Animal
Metformin+Cisplatin	#1	#2	#3	#4	#5	#6	#7
Time-to-sense(second)	650	885	509.5	448.5	602.5	264	606		566.5	Mean (Group)
									72.3665	STE(Group)
Time-to-response % of saline
	Animal
Saline+Saline	#1	#2	#3	#4	#5	#6	#7
Time-to-response % of saline	107.328	107.497	104.111	109.698	106.143	68.5611	96.6626		100	Mean (Group)
									5.47315	STE(Group)
	Animal
Saline+Cisplatin	#1	#2	#3	#4	#5	#6	#7	#8
Time-to-response % of saline	239.202	212.963	173.349	217.533	196.372	192.14	230.399	139.661	200.203	Mean (Group)
									11.4657	STE(Group)
	Animal
Metformin+Cisplatin	#1	#2	#3	#4	#5	#6	#7
Time-to-response % of saline	220.073	299.637	172.503	151.85	203.99	89.3833	205.175		191.802	Mean (Group)
									24.5013	STE(Group)
	Mean	STE
Saline+Saline	100	5.47315
Saline+Cisplatin	200.203	11.4657
Metformin+Cisplatin	191.802	24.5013

## Sheet: Fig2C
		Animal								Animal
	Saline	#1	#2	#3	#4	#5	#6		Cisplatin	#1	#2	#3	#4	#5	#6
bsl1	trial 1	300	300	300	300	300	300	bsl1	trial 1	300	300	265	300	300	250
	trial 2	300	296	300	300	300	300		trial 2	300	300	300	300	300	300
	trial 3	299	272	300	300	300	300		trial 3	300	300	300	300	300	300
bsl2	trial 1	300	300	300	300	300	300	bsl2	trial 1	300	300	271	300	300	300
	trial 2	300	300	300	300	300	300		trial 2	300	300	300	300	300	300
	trial 3	300	300	300	300	300	300		trial 3	300	300	300	300	300	300
bsl-mean		299.833	294.667	300	300	300	300	299.083	0.883753	300	300	289.333	300	300	291.667	296.833	2.0253
3 week	trial 1	233	300	300	300	300	300			300	243	249	300	288	239
	trial 2	222	300	300	300	300	300			300	300	300	300	227	285
	trial 3	246	300	300	300	300	300			300	273	274	300	300	235
	mean	233.667	300	300	300	300	300	288.944	11.0556	300	272	274.333	300	271.667	253	278.5	7.48567
5 week	trial 1	205	300	300	230	300	300			238	219	202	246	249	257
	trial 2	255	287	270	238	300	300			258	285	213	300	300	300
	trial 3	201	300	300	228	300	300			300	300	224	281	225	259
	mean	220.333	295.667	290	232	300	300	273	14.9617	265.333	268	213	275.667	258	272	258.667	9.45907
	Saline (n=6)	Cisplatin (n=6)	Saline	Cisplatin
bsl	299.083	296.833	0.883103	2.0253
3 week	288.944	278.5	11.0556	7.48567
5 week	273	258.667	14.9617	9.45907

## Sheet: Fig2D
Effect of Lidocaine on ART performance in normal mice
	Animal
Saline	#1	#2	#3	#4	#5	#6	#7	Mean	STE
Time-to-sense	120	195	141	101	507	131	256	207.286	53.7812
Lidocaine	#1	#2	#3	#4	#5	#6	#7
Time-to-sense	337	900	279	465	400	470	386	462.429	77.2519
Saline	#1	#2	#3	#4	#5	#6	#7
Time-to-sense % of saline	57.8911	94.0731	68.0221	48.725	244.59	63.1978	123.501	100	25.9454
Lidocaine	#1	#2	#3	#4	#5	#6	#7
Time-to-sense % of saline	162.578	434.183	134.597	224.328	192.97	226.74	186.216	223.088	37.2683
	Mean	Std. Error Mean
Saline	100	25.9454
Lidocaine	268.624	42.0283

## Sheet: Fig3D
Effect of metformin on cisplatin induced IENFs loss
Saline+Saline			Set	IENFs Number	basel membrane Length （mm）	IENFs Number/mm	Average		Saline+Cisplatin				IENFs Number	basel membrane Length （mm）	IENFs Number/mm	Average						IENFs Number	basel membrane Length （mm）	IENFs Number/mm	Average
Animal#1	Section 1	Field 1	No1_1_1	29	2712.52	10.6912			Animal#1	Section 1	Field 1	No5_1_1	16	2122.6	7.53792			Animal#1	Section 1	Field 1	No3_1_1	22	2542.97	8.65128
		Field 2	No1_1_2	24	2590.56	9.26441					Field 2	No5_1_2	18	2142.31	8.40214					Field 2	No3_1_2	26	2283.25	11.3873
		Field 3	No1_1_3	20	2106.56	9.49414					Field 3	No5_1_3	18	2321.33	7.75418					Field 3	No3_1_3	24	2390.8	10.0385
	Section 2	Field 1	No1_2_1	22	2082.17	10.5659				Section 2	Field 1	No5_2_1	16	2102.91	7.60851				Section 2	Field 1	No3_2_1	22	2087.55	10.5387
		Field 2	No1_2_2	22	2105.96	10.4465					Field 2	No5_2_2	14	2163.99	6.46952					Field 2	No3_2_2	24	2196.26	10.9276
		Field 3	No1_2_3	19	2567.57	7.39999					Field 3	No5_2_3	15	2157.02	6.95404	7.45439				Field 3	No3_2_3	20	2166.26	9.23251
	Section 3	Field 1	No1_3_1	27	2608.25	10.3518			Animal#2	Section 1	Field 1	No5R_1_1	16	2142.73	7.46711				Section 3	Field 1	No3_3_1	24	2119.43	11.3238
		Field 2	No1_3_2	21	2518.87	8.33706					Field 2	No5R_1_2	20	2456.32	8.14227					Field 2	No3_3_2	20	2355.42	8.49104	10.0738
		Field 3	No1_3_3	23	2096.48	10.9707	9.72464				Field 3	No5R_1_3	21	3110.33	6.7517			Animal#2	Section 1	Field 1	No6_1_1	24	3044.74	7.88243
Animal#2	Section 1	Field 1	No1R_1_1	21	2288.48	9.17638				Section 2	Field 1	No5R_2_1	18	2569.34	7.0057					Field 2	No6_1_2	25	2384.6	10.4839
		Field 2	No1R_1_2	27	2244.07	12.0317					Field 2	No5R_2_2	17	2262.76	7.51296					Field 3	No6_1_3	27	2537.97	10.6384
		Field 3	No1R_1_3	18	2205.34	8.16201					Field 3	No5R_2_3	18	2157.61	8.34258				Section 2	Field 1	No6_2_1	26	2439.72	10.6569
	Section 2	Field 1	No1R_2_1	21	2206.9	9.51562				Section 3	Field 1	No5R_3_1	14	2292.54	6.10676					Field 2	No6_2_2	22	2332.64	9.43139
		Field 2	No1R_2_2	18	2310.86	7.78932					Field 2	No5R_3_2	16	2842.64	5.62856					Field 3	No6_2_3	26	2226.89	11.6755
		Field 3	No1R_2_3	24	2255.6	10.6402					Field 3	No5R_3_3	22	2966.93	7.41508	7.15252			Section 3	Field 1	No6_3_1	26	2317.66	11.2182
	Section 3	Field 1	No1R_3_1	21	2135.83	9.83224			Animal#3	Section 1	Field 1	No11_1_1	17	2325.94	7.30887					Field 2	No6_3_2	26	2390.22	10.8777
		Field 2	No1R_3_2	25	2292.51	10.9051					Field 2	No11_1_2	15	2778.37	5.39885					Field 3	No6_3_3	28	2353.1	11.8992	10.5293
		Field 3	No1R_3_3	23	2299.22	10.0034	9.78399				Field 3	No11_1_3	16	2983.69	5.36248			Animal#3	Section 1	Field 1	No6R_1_1	22	2589.87	8.49462	good
Animal#3	Section 1	Field 1	No4_1_1	24	2265.99	10.5914				Section 2	Field 1	No11_2_1	17	2374.71	7.15877					Field 2	No6R_1_2	23	2098.95	10.9578
		Field 2	No4_1_2	20	2763.18	7.23803					Field 2	No11_2_2	14	2127.84	6.57946					Field 3	No6R_1_3	27	2228.32	12.1168
		Field 3	No4_1_3	23	2346.59	9.80146					Field 3	No11_2_3	18	2378.11	7.56904				Section 2	Field 1	No6R_2_1	19	2217.07	8.56987
	Section 2	Field 1	No4_2_1	25	2284.01	10.9457				Section 3	Field 1	No11_3_1	23	2232.05	10.3044					Field 2	No6R_2_2	24	2763.47	8.68475
		Field 2	No4_2_2	21	2543.3	8.25698					Field 2	No11_3_2	17	2744.43	6.19437					Field 3	No6R_2_3	17	2314.48	7.34505
		Field 3	No4_2_3	18	2531.76	7.10967					Field 3	No11_3_3	17	2328.31	7.30142	7.01974			Section 3	Field 1	No6R_3_1	26	2383.25	10.9095
	Section 3	Field 1	No4_3_1	21	2149.06	9.7717			Animal#4	Section 1	Field 1	No11R_1_1	12	2458.44	4.88115					Field 2	No6R_3_2	23	2376.59	9.67774
		Field 2	No4_3_2	23	2181.84	10.5416					Field 2	No11R_1_2	13	2122.44	6.12502					Field 3	No6R_3_3	20	2195.37	9.11009	9.54069
		Field 3	No4_3_3	25	2683.13	9.31746	9.286				Field 3	No11R_1_3	18	2386.52	7.54237			Animal#4	Section 1	Field 1	No9_1_1	23	1904.82	12.0746
Animal#4	Section 1	Field 1	No4R_1_1	20	2169.87	9.21715				Section 2	Field 1	No11R_2_1	20	3496.36	5.72024					Field 2	No9_1_2	24	2361.38	10.1636
		Field 2	No4R_1_2	18	2086	8.62897					Field 2	No11R_2_2	10	2355.02	4.24625					Field 3	No9_1_3	20	2289.08	8.73713
		Field 3	No4R_1_3	20	2109.19	9.4823					Field 3	No11R_2_3	17	2243.97	7.57585				Section 2	Field 1	No9_2_1	24	2108.13	11.3845
	Section 2	Field 1	No4R_2_1	18	2220.39	8.1067				Section 3	Field 1	No11R_3_1	17	2328.56	7.30064					Field 2	No9_2_2	25	2762.41	9.05008
		Field 2	No4R_2_2	18	2310.67	7.78995					Field 2	No11R_3_2	18	2607.48	6.90322				Section 3	Field 1	No9_3_1	17	1891.7	8.98662
		Field 3	No4R_2_3	21	2231.91	9.40897					Field 3	No11R_3_3	17	2394.43	7.09981	6.37717				Field 2	No9_3_2	20	2206.12	9.06569	9.92317
	Section 3	Field 1	No4R_3_1	28	2732.98	10.2452												Animal#5	Section 1	Field 1	No9R_1_1	23	2390.62	9.62094
		Field 2	No4R_3_2	31	3849.32	8.05336														Field 2	No9R_1_2	20	2154.3	9.28377
		Field 3	No4R_3_3	22	2388.97	9.20898	8.90463													Field 3	No9R_1_3	15	2000.76	7.49716
																			Section 2	Field 1	No9R_2_1	18	2329.07	7.72839
																				Field 2	No9R_2_2	24	2701.42	8.88423
																				Field 3	No9R_2_3	22	2672.2	8.2329
	Saline+Saline			Saline+Cisplatin			Metformin+Cisplatin												Section 3	Field 1	No9R_3_1	26	2473.42	10.5118
	#1	9.72464	103.181	#1	7.45439	79.0932	#1	10.0738	106.886											Field 2	No9R_3_2	22	2614.98	8.41307
	#2	9.78399	103.811	#2	7.15252	75.8904	#2	10.5293	111.719											Field 3	No9R_3_3	21	2095.62	10.0209	8.91035
	#3	9.286	98.5271	#3	7.01974	74.4815	#3	9.54069	101.23									Animal#6	Section 1	Field 1	No12_1_1	28	2437.18	11.4887
	#4	8.90463	94.4807	#4	6.37717	67.6637	#4	9.92317	105.288											Field 2	No12_1_2	22	2309.44	9.52611
							#5	8.91035	94.5414											Field 3	No12_1_3	24	2324.27	10.3258
							#6	10.7414	113.97										Section 2	Field 1	No12_2_1	26	2103.61	12.3597
																				Field 2	No12_2_2	23	2116.18	10.8686
																				Field 3	No12_2_3	22	2333.5	9.42788
	Mean(group)	9.42481	100		7.00096	74.2822		9.95313	105.606										Section 3	Field 1	No12_3_1	26	2354.59	11.0423
	STE(Group)	0.205906	2.18472		0.226942	2.40792		0.272418	2.89044											Field 2	No12_3_2	29	2667.3	10.8724
																				Field 3	No12_3_3	27	2509	10.7613	10.7414
			Saline+Saline	Saline+Cisplatin	Metformin+Cisplatin
		Mean(Group)	100	74.2822	105.606
		STE(Group)	2.18472	2.40792	2.89044
